# Supplementary material for: A Comparison of Visual Assessment and Automated Digital Image Analysis of Ki67 Labeling Index in Breast Cancer
Source: PLoS One. 2016 Feb 29;11(2):e0150505. doi: 10.1371/journal.pone.0150505 (PMC4771161; doi:10.1371/journal.pone.0150505)
Supplement: S1 Dataset — (XLSX) [file pone.0150505.s001.xlsx]

## Sheet: Sheet1
S1 Dataset. The detailed data of Ki67 LI scores of visual assessment (VA) and automated digital image analysis (DIA).
Case number		Obsever1（%）	Obsever2（%）	Obsever3（%）	Obsever4（%）	Obsever5（%）	Mean value of VA（%）	DIA value（%）	paired-difference between VA means of two score methods
1	average score	40	40	40	50	40	42	47.39	12
	hot-spot score	60	50	60	50	50	54	61.23
2	average score	70	50	60	70	70	64	53.91	2
	hot-spot score	70	60	60	70	70	66	65.81
3	average score	30	20	20	30	20	24	23.03	14
	hot-spot score	40	30	40	50	30	38	28.1
4	average score	30	30	30	30	30	30	28.17	8
	hot-spot score	30	30	30	60	40	38	31.57
5	average score	50	40	50	60	50	50	56.99	18
	hot-spot score	70	60	70	80	60	68	64.19
6	average score	30	20	20	20	20	22	31.83	8
	hot-spot score	30	30	30	30	30	30	39.28
7	average score	90	80	90	90	90	88	79.17	2
	hot-spot score	90	90	90	90	90	90	89.19
8	average score	50	30	30	30	30	34	28.88	16
	hot-spot score	50	50	50	50	50	50	39.7
9	average score	40	40	40	50	40	42	35.25	10
	hot-spot score	50	40	60	60	50	52	44.27
10	average score	30	20	20	20	20	22	27.07	4
	hot-spot score	30	30	30	20	20	26	29.35
11	average score	50	50	50	50	50	50	57.17	22
	hot-spot score	70	70	70	80	70	72	83.63
12	average score	60	50	50	50	50	52	63	18
	hot-spot score	80	50	70	70	80	70	77.86
13	average score	50	30	30	20	30	32	39.21	12
	hot-spot score	50	40	50	30	50	44	50.07
14	average score	10	10	10	10	10	10	13.53	10
	hot-spot score	10	20	20	30	20	20	22.19
15	average score	20	20	20	20	20	20	26.98	16
	hot-spot score	40	30	40	40	30	36	35.44
16	average score	10	10	10	10	10	10	11.69	8
	hot-spot score	10	20	20	20	20	18	18.86
17	average score	30	20	30	30	20	26	29.94	2
	hot-spot score	30	30	30	30	20	28	40.33
18	average score	90	80	90	80	90	86	88.71	0
	hot-spot score	90	80	90	80	90	86	90.45
19	average score	30	30	30	20	30	28	28.07	14
	hot-spot score	30	30	50	50	50	42	37.2
20	average score	20	40	40	40	40	36	29.48	14
	hot-spot score	30	40	40	60	80	50	32.39
21	average score	10	20	20	30	20	20	18.01	4
	hot-spot score	20	20	20	30	30	24	18.6
22	average score	90	70	90	90	90	86	75.41	2
	hot-spot score	90	80	90	90	90	88	90.2
23	average score	20	20	20	40	20	24	38.25	12
	hot-spot score	30	30	40	50	30	36	45.23
24	average score	10	10	10	10	10	10	13.72	0
	hot-spot score	10	10	10	10	10	10	16.25
25	average score	10	20	10	10	10	12	19.15	6
	hot-spot score	10	20	10	30	20	18	30.29
26	average score	10	10	10	20	20	14	18.46	22
	hot-spot score	30	20	30	50	50	36	41.77
27	average score	20	20	20	30	30	24	32.57	4
	hot-spot score	30	20	30	30	30	28	43.84
28	average score	40	50	50	50	40	46	48.59	12
	hot-spot score	40	50	70	70	60	58	65.43
29	average score	70	40	70	80	60	64	68.35	8
	hot-spot score	70	60	70	80	80	72	81.15
30	average score	40	30	20	20	20	26	43.27	10
	hot-spot score	50	40	40	30	20	36	48.51
31	average score	20	20	20	30	10	20	32.97	16
	hot-spot score	30	30	40	60	20	36	48.33
32	average score	10	20	10	10	10	12	22.22	4
	hot-spot score	20	20	20	10	10	16	39.19
33	average score	40	30	30	30	20	30	39.02	14
	hot-spot score	50	40	40	50	40	44	51.14
34	average score	40	30	30	50	20	34	40.84	10
	hot-spot score	40	40	50	50	40	44	56.17
35	average score	10	10	10	10	10	10	18.75	2
	hot-spot score	10	20	10	10	10	12	21.94
36	average score	10	10	10	10	10	10	10.44	0
	hot-spot score	10	10	10	10	10	10	11
37	average score	40	30	40	40	30	36	44.62	2
	hot-spot score	40	30	40	40	40	38	47.12
38	average score	10	10	10	10	10	10	11.43	0
	hot-spot score	10	10	10	10	10	10	13.61
39	average score	30	20	20	30	20	24	30.33	16
	hot-spot score	40	30	40	30	60	40	54.54
40	average score	30	30	30	40	20	30	31.68	12
	hot-spot score	40	40	50	50	30	42	47.27
41	average score	70	60	70	80	50	66	69.83	10
	hot-spot score	80	70	70	80	80	76	85.76
42	average score	60	40	60	60	30	50	52.22	6
	hot-spot score	70	40	60	60	50	56	59.88
43	average score	20	20	20	20	20	20	27.66	0
	hot-spot score	20	20	20	20	20	20	30.03
44	average score	20	20	20	10	10	16	24.43	2
	hot-spot score	20	20	20	10	20	18	37.19
45	average score	20	40	20	20	30	26	42.61	4
	hot-spot score	30	40	30	20	30	30	46.64
46	average score	50	50	50	80	60	58	60.14	2
	hot-spot score	50	50	50	80	70	60	65.27
47	average score	40	50	50	50	30	44	46.67	8
	hot-spot score	40	50	50	50	70	52	70.28
48	average score	50	50	50	80	40	54	54.19	12
	hot-spot score	60	50	60	80	80	66	84.26
49	average score	90	80	80	80	70	80	80.58	2
	hot-spot score	90	90	80	80	70	82	83.63
50	average score	80	60	80	80	50	70	73.95	8
	hot-spot score	80	70	80	80	80	78	83.91
51	average score	20	10	10	10	10	12	14.35	0
	hot-spot score	20	10	10	10	10	12	15.37
52	average score	40	40	40	40	40	40	50.81	8
	hot-spot score	40	40	60	40	60	48	66.43
53	average score	20	20	20	20	20	20	25.57	2
	hot-spot score	30	20	20	20	20	22	36.19
54	average score	10	10	10	10	10	10	8.51	0
	hot-spot score	10	10	10	10	10	10	12.44
55	average score	10	10	10	10	10	10	7.08	0
	hot-spot score	10	10	10	10	10	10	26.36
56	average score	20	20	20	20	20	20	24.61	4
	hot-spot score	30	20	20	20	30	24	41.44
57	average score	70	60	70	90	60	70	68.72	6
	hot-spot score	80	70	70	90	70	76	85.87
58	average score	10	10	10	10	10	10	4.19	0
	hot-spot score	10	10	10	10	10	10	5.51
59	average score	30	30	30	40	30	32	46.79	4
	hot-spot score	40	30	40	40	30	36	50.7
60	average score	30	20	30	30	40	30	31.33	16
	hot-spot score	40	30	40	60	60	46	59.08
61	average score	10	10	10	20	10	12	21.34	4
	hot-spot score	10	10	10	40	10	16	30.45
62	average score	80	40	70	50	50	58	64.52	10
	hot-spot score	90	50	70	70	60	68	74.46
63	average score	10	10	10	10	10	10	10.14	0
	hot-spot score	10	10	10	10	10	10	11.53
64	average score	20	20	20	20	20	20	29.54	0
	hot-spot score	20	20	20	20	20	20	35.23
65	average score	50	30	50	50	40	44	51.92	2
	hot-spot score	50	30	50	50	50	46	56.92
66	average score	60	30	50	50	40	46	53.42	4
	hot-spot score	60	40	50	50	50	50	65.09
67	average score	10	10	10	10	10	10	10.85	0
	hot-spot score	10	10	10	10	10	10	12.07
68	average score	20	30	30	30	30	28	33.29	8
	hot-spot score	30	30	30	50	40	36	47.99
69	average score	10	10	10	20	10	12	13.79	2
	hot-spot score	20	10	10	20	10	14	21.87
70	average score	10	30	20	30	20	22	27.18	0
	hot-spot score	10	30	20	30	20	22	27.32
71	average score	80	50	70	50	60	62	57.67	2
	hot-spot score	80	60	70	50	60	64	68.57
72	average score	10	10	10	50	10	18	22.86	4
	hot-spot score	20	10	10	50	20	22	31.26
73	average score	20	20	20	30	40	26	35.43	10
	hot-spot score	20	20	20	60	60	36	50.18
74	average score	20	20	20	20	30	22	22.43	0
	hot-spot score	20	20	20	20	30	22	24.12
75	average score	10	20	20	20	30	20	25.44	6
	hot-spot score	20	20	20	20	50	26	44.96
76	average score	70	60	70	90	90	76	78.42	0
	hot-spot score	70	60	70	90	90	76	91.67
77	average score	70	50	60	50	50	56	59.38	6
	hot-spot score	80	50	60	50	70	62	68.48
78	average score	30	30	30	30	30	30	33.79	10
	hot-spot score	40	30	30	50	50	40	48.17
79	average score	30	30	30	40	60	38	40.86	10
	hot-spot score	40	30	50	60	60	48	61.1
80	average score	10	10	10	10	10	10	14.57	0
	hot-spot score	10	10	10	10	10	10	19.26
81	average score	80	80	90	90	90	86	89.46	4
	hot-spot score	80	90	90	90	100	90	97.37
82	average score	10	20	20	20	20	18	26.42	4
	hot-spot score	20	20	20	20	30	22	42.22
83	average score	40	30	40	50	40	40	42.77	16
	hot-spot score	40	30	70	70	70	56	70.12
84	average score	10	10	10	10	10	10	14.79	0
	hot-spot score	10	10	10	10	10	10	16.58
85	average score	40	30	30	40	30	34	39.4	14
	hot-spot score	40	40	50	50	60	48	62.34
86	average score	20	10	10	10	10	12	16.58	2
	hot-spot score	20	10	10	10	20	14	27.42
87	average score	10	10	10	10	10	10	8.08	0
	hot-spot score	10	10	10	10	10	10	12.53
88	average score	70	60	60	70	60	64	71.37	12
	hot-spot score	80	70	80	70	80	76	78.18
89	average score	20	30	30	20	30	26	37.29	16
	hot-spot score	30	30	50	30	70	42	60.17
90	average score	80	80	80	90	70	80	81.16	6
	hot-spot score	90	90	80	90	80	86	89.69
91	average score	10	10	10	10	10	10	9.54	0
	hot-spot score	10	10	10	10	10	10	19.23
92	average score	70	70	60	60	60	64	74.79	0
	hot-spot score	70	70	60	60	60	64	79.62
93	average score	30	20	20	30	20	24	24.84	0
	hot-spot score	30	20	20	30	20	24	36.21
94	average score	10	10	10	10	10	10	6.72	0
	hot-spot score	10	10	10	10	10	10	15.4
95	average score	10	10	10	10	10	10	11.68	0
	hot-spot score	10	10	10	10	10	10	12.72
96	average score	20	20	20	30	20	22	25.58	10
	hot-spot score	20	20	40	40	40	32	44.41
97	average score	10	10	10	10	10	10	11.89	0
	hot-spot score	10	10	10	10	10	10	16.76
98	average score	60	50	50	50	50	52	49.25	2
	hot-spot score	60	50	50	50	60	54	53.24
99	average score	30	30	30	20	20	26	32.49	4
	hot-spot score	40	30	30	20	30	30	39.99
100	average score	50	30	30	50	30	38	39.05	2
	hot-spot score	50	30	30	50	40	40	46.12
101	average score	60	40	60	60	50	54	55.49	10
	hot-spot score	70	50	60	60	80	64	75.62
102	average score	20	20	30	10	20	20	27.57	2
	hot-spot score	30	20	30	10	20	22	31.15
103	average score	10	10	10	10	10	10	12.11	2
	hot-spot score	20	10	10	10	10	12	19.61
104	average score	100	90	90	90	90	92	95.34	0
	hot-spot score	100	90	90	90	90	92	97.1
105	average score	10	10	10	10	10	10	15.25	4
	hot-spot score	10	10	20	10	20	14	21.85
106	average score	40	40	40	50	50	44	46.57	6
	hot-spot score	50	40	40	50	70	50	64.66
107	average score	100	90	90	90	80	90	94.64	2
	hot-spot score	100	90	90	90	90	92	97.8
108	average score	20	20	30	40	30	28	31.29	4
	hot-spot score	30	20	30	40	40	32	34.19
109	average score	10	10	10	10	10	10	5.15	0
	hot-spot score	10	10	10	10	10	10	16.98
110	average score	20	10	10	10	10	12	14.14	6
	hot-spot score	30	10	10	10	30	18	25.84
111	average score	20	20	20	20	20	20	20.05	6
	hot-spot score	30	20	20	30	30	26	44.09
112	average score	40	20	20	30	30	28	35.84	8
	hot-spot score	40	30	40	30	40	36	45.32
113	average score	30	20	20	10	20	20	28.34	8
	hot-spot score	30	20	30	30	30	28	44.61
114	average score	70	40	50	50	40	50	55.69	4
	hot-spot score	70	40	50	50	60	54	72.86
115	average score	10	10	10	10	10	10	8.24	0
	hot-spot score	10	10	10	10	10	10	16.56
116	average score	60	40	50	50	50	50	54.17	28
	hot-spot score	80	50	90	90	80	78	94.72
117	average score	70	30	50	50	40	48	48.35	8
	hot-spot score	70	50	50	50	60	56	66.68
118	average score	60	40	30	40	50	44	54.41	8
	hot-spot score	70	40	40	40	70	52	71.64
119	average score	10	10	10	10	10	10	5.99	0
	hot-spot score	10	10	10	10	10	10	16.6
120	average score	10	10	10	10	10	10	10.96	0
	hot-spot score	10	10	10	10	10	10	19.09
121	average score	60	50	50	70	60	58	68.36	6
	hot-spot score	60	60	50	70	80	64	82.17
122	average score	10	10	10	10	10	10	5.69	0
	hot-spot score	10	10	10	10	10	10	16.1
123	average score	20	10	10	10	20	14	18.22	2
	hot-spot score	20	10	10	20	20	16	23.62
124	average score	50	30	30	40	30	36	48.6	2
	hot-spot score	50	30	30	40	40	38	55.86
125	average score	60	30	30	30	40	38	55.01	12
	hot-spot score	60	50	50	30	60	50	65.8
126	average score	70	30	30	40	60	46	55.11	8
	hot-spot score	70	50	40	40	70	54	70.39
127	average score	50	40	20	30	20	32	46.81	6
	hot-spot score	50	40	30	30	40	38	56.53
128	average score	50	30	40	60	40	44	41.17	2
	hot-spot score	50	40	40	60	40	46	61.69
129	average score	40	50	30	40	40	40	47.18	8
	hot-spot score	40	50	40	40	70	48	69.71
130	average score	50	20	30	10	40	30	36.94	4
	hot-spot score	50	30	30	20	40	34	38.74
131	average score	10	10	10	10	10	10	13.16	0
	hot-spot score	10	10	10	10	10	10	16.53
132	average score	50	30	20	50	40	38	40.29	6
	hot-spot score	60	40	30	50	40	44	55.73
133	average score	20	20	10	10	20	16	19.2	2
	hot-spot score	20	20	20	10	20	18	28.11
134	average score	20	20	10	10	20	16	23.25	6
	hot-spot score	20	20	20	20	30	22	37.14
135	average score	30	20	20	20	20	22	31.32	4
	hot-spot score	30	20	20	30	30	26	34.9
136	average score	10	20	20	10	10	14	15.11	6
	hot-spot score	20	20	20	20	20	20	16.21
137	average score	10	10	10	10	10	10	8.69	2
	hot-spot score	10	10	10	10	20	12	14.35
138	average score	70	90	90	90	100	88	89.38	0
	hot-spot score	70	90	90	90	100	88	90.77
139	average score	40	20	20	30	30	28	34.25	4
	hot-spot score	40	20	30	30	40	32	44.29
140	average score	50	40	30	50	40	42	45.23	16
	hot-spot score	60	60	50	60	60	58	77.77
141	average score	10	20	10	15	20	15	20.78	1
	hot-spot score	10	20	10	20	20	16	22.27
142	average score	10	20	10	10	10	12	14.83	2
	hot-spot score	10	20	10	10	20	14	22.63
143	average score	30	30	20	30	30	28	39.02	2
	hot-spot score	30	30	20	40	30	30	42.87
144	average score	90	80	90	90	90	88	92.42	2
	hot-spot score	90	90	90	90	90	90	96.35
145	average score	10	10	10	10	10	10	13.71	0
	hot-spot score	10	10	10	10	10	10	21.16
146	average score	20	30	20	30	20	24	25.01	10
	hot-spot score	20	30	50	30	40	34	51.19
147	average score	10	10	10	20	10	12	21.07	0
	hot-spot score	10	10	10	20	10	12	22.65
148	average score	50	70	50	90	50	62	70.51	4
	hot-spot score	50	70	50	90	70	66	90.18
149	average score	80	90	80	90	70	82	84.72	6
	hot-spot score	90	90	80	90	90	88	88.26
150	average score	30	40	30	50	30	36	45.39	6
	hot-spot score	40	40	30	50	50	42	63.51
151	average score	30	30	30	30	30	30	33.34	2
	hot-spot score	30	30	30	30	40	32	42.5
152	average score	10	10	10	10	10	10	8.14	0
	hot-spot score	10	10	10	10	10	10	11.31
153	average score	20	30	20	20	30	24	30.3	4
	hot-spot score	20	30	20	40	30	28	44.45
154	average score	10	10	10	10	10	10	11.14	0
	hot-spot score	10	10	10	10	10	10	14.77
155	average score	10	10	10	10	10	10	12.87	0
	hot-spot score	10	10	10	10	10	10	14.87
